# Supplementary material for: Association between Hematological Indicesand Disease Activity in Patients with Rheumatoid Arthritis Treated with Janus Kinase Inhibitors for 24 Weeks
Source: Medicina (Kaunas). 2022 Mar 15;58(3):426. doi: 10.3390/medicina58030426 (PMC8952825; doi:10.3390/medicina58030426)
Supplement: Supplementary file 1 [file medicina-58-00426-s001.zip]

Archive with 1 entries (1 files):
- medicina-1612364-supplementary.pdf
